# Supplementary material for: Countrywide Spatial Variation of Potentially Toxic Element Contamination in Soils of Turkey and Assessment of Population Health Risks for Nondietary Ingestion
Source: ACS Omega. 2022 Oct 4;7(41):36457–67. doi: 10.1021/acsomega.2c04261 (PMC9583639; doi:10.1021/acsomega.2c04261)
Supplement: Supplementary file 2 — ao2c04261_si_002.xlsx [file ao2c04261_si_002.xlsx]

## Sheet: PTE Concentrations
Supplementary Information 2 Country-wide spatial variation of potentially toxic element contamination in soils of Turkey and assessment of population health risks for non-dietary ingestion Aysegul Yagmur Goren, Mesut Genisoglu, Yiğithan Kazancı, Sait C. Sofuoglu* Izmir Institute of Technology, Dept. of Environmental Engineering, Gulbahce, Urla 35430 Izmir, Turkey
PTE	Location	Sample size	Mean ± SD, (CV)	Median	25th – 75th	Upper bound / 95th	Reference Full bibliographic information are available in SM-1
		(n)*	(mg/kg)	(mg/kg)	(mg/kg)	(mg/kg)
Aluminum	Tokat	1	7802	na.	na.	na.	Polat et al., 2015
	Erzurum	1	11430	na.	na.	na.	Aslan et al., 2013
	Kahramanmaraş	8	13737 ± 9259	19603	15078 – 22034	22185	Tümüklü et al, 2008; Çayır et al., 2012
	İstanbul	10	22873 ± 25126	5776	5194 – 54400	58200	Ak et al., 2012; Yalçın et al., 2013; Esen et al., 2016
	Giresun	1	158000	na.	na.	na.	Koz, 2014
	Gümüşhane	1	21000	na.	na.	na.	Vural et al., 2017
	Ordu	6	4148 ± 2143	4155	4091 – 4212	4216	Özkutlu et al., 2009
	Artvin	1	8840	na.	na.	na.	Koz et al., 2012
	Kütahya	1	65000	na.	na.	na.	Arık and Yaldız, 2010
	Kayseri	1	33276	na.	na.	na.	Yalcin et al., 2007
	Manisa	1	58730	na.	na.	na.	Yalcın and Unal, 2008
	Iğdır	6	33296 ± 4151	32617	30874 – 35439	38843	Ozdemir et al., 2013
	İzmir	4	56800 ± 5061	55900	54175 – 58525	62665	Yatkin and Bayram, 2011
	Adıyaman	8	6475 ± 1615	6653	5477 – 7014	8733	Kaya and Bag, 2013
	Ankara	1	57000	na.	na.	na.	Yay et al., 2008
	Antalya	1	33800	na.	na.	na.	Guvenç et al., 2003; Yatkin and Bayram, 2011
	Sakarya	14	368 ± 203	468	427 – 487	541	Altundağ et al., 2015
	Turkey	66	21085 ± 26700 (1.27)	8321	4074 – 33232	58932	This study
Cadmium	Tokat	2	0.11 ± 0.13	0.11	0.07 – 0.16	0.19	Polat et al., 2015; Celik et al., 2010
	Bursa	9	0.47 ± 0.60	0.18	0.08 – 0.59	1.45	Güleryüz et al., 2014; Gurel et al., 2014; Arslan et al., 2010;
	Erzurum	8	3.11 ± 8.22	0.04	0.03 – 0.13	16	Kiziloglu et al., 2008; Pehluvan et al., 2012; Aslan et al., 2013; Esringu et al., 2015		Evaluation of (1)
	Kütahya	11	5.54 ± 6.58	1.32	0.90 – 10.7	16.1	Cicek and Koparal, 2006; Arık and Yaldız, 2010; Arslan and Çelik, 2015; Özkul, 2016;
	Gümüşhane	3	1.90 ± 1.98	1.35	0.81 – 2.73	3.83	Vural, 2015a; Vural, 2015b; Vural et al., 2017
	Tunceli	3	0.26 ± 0.24	0.14	0.12 – 0.34	0.49	Çimen et al., 2015; Çimen et al., 2018
	Hatay	3	0.72 ± 0.93	0.72	0.39 – 1.05	1.31	Karanlık et al., 2011; Ağca and Özdel, 2014; Ağca, 2015
	Eskişehir	3	1.38 ± 0.11	1.37	1.33 – 1.44	1.49	Banar et al., 2007; Malkoc et al., 2010; Malkoç and Yazici, 2017
	Gaziantep	18	0.69 ± 0.24	0.76	0.47 – 0.89	0.96	Avci, 2012; Avci and Deveci, 2013
	Çanakkale	5	1.29 ± 0.74	1.48	0.68 – 1.48	2.16	Sungur et al., 2014; Sungur and Özcan, 2015; Sungur et al., 2015; Sungur et al., 2016; Sungur, 2016;
	Mersin	3	0.68 ± 0.59	0.51	0.36 – 0.93	1.26	Sevgi et al., 2010; Güler et al., 2010; Kurt, 2018
	Sakarya	15	0.61 ± 1.67	0.2	0.10 – 0.20	2.27	Isen et al., 2013; Altundağ et al., 2015
	Van	2	0.51 ± 0.45	0.51	0.35 – 0.66	0.79	Zorer et al., 2009; Gülser and Erdoğan, 2008
	İstanbul	6	1.41 ± 0.37	1.5	1.29 – 1.55	1.81	Ak et al., 2012; Yalçın et al., 2013;
	Konya	15	1.34 ± 3.20	0.04	0.02 – 0.26	9.2	Onder et al., 2007; Dengiz et al., 2010; Ogut et al., 2010; Tug and Duman, 2010; Aydin et al., 2015
	Tekirdağ	11	0.54 ± 0.53	0.38	0.15 – 0.86	1.34	Ekmekyapar et al., 2012
	Ordu	6	2.10 ± 0.18	2.09	2.01 – 2.17	2.35	Özkutlu et al., 2009
	Kayseri	7	4.65 ± 5.10	2.15	1.42 – 6.16	12.7	Yalcin et al., 2007; Aksoy, 2008; Kılıç et al., 2015
	Ankara	2	0.40 ± 0.26	0.4	0.30 – 0.49	0.56	Yay et al., 2008; Tug and Duman, 2010
	Aksaray	5	0.52 ± 0.19	0.47	0.44 – 0.67	0.74	Tug and Duman, 2010; Dengiz et al., 2010
	Isparta	1	0.25	na.	na.	na.	Saglam, 2013
	Kahramanmaraş	7	6.29 ± 0.78	6.46	5.90 – 6.83	7.08	Çayır et al., 2012
	Manisa	10	0.98 ± 1.77	0.15	0.13 – 0.21	4.35	Yalcın and Unal, 2008; Tarcan et al., 2010; Çolak, 2012
	Trabzon	2	0.35 ± 0.21	0.35	0.28 – 0.43	0.49	Yaylalı-Abanuz and Tüysüz, 2009
	Rize	2	0.15 ± 0.07	0.15	0.13 – 0.18	0.2	Yaylalı-Abanuz and Tüysüz, 2009
	Artvin	1	0.1	na.	na.	na.	Yaylalı-Abanuz and Tüysüz, 2009
	Kocaeli	3	1.56 ± 2.47	0.21	0.14 – 2.31	3.99	Canbay et al., 2010; Yaylalı-Abanuz, 2011
	Samsun	2	1.56 ± 0.21	1.56	1.49 – 1.64	1.7	Kizilkaya et al., 2011; Güngör and Orkun, 2014
	Kırklareli	3	0.26 ± 0	0.26	0.26 – 0.26	0.26	Hanedar, 2015
	Diyarbakır	1	1.12	na.	na.	na.	Karataş et al., 2015
	Sinop	1	1.73	na.	na.	na.	Güngör and Orkun, 2014
	İzmir	4	1.85 ± 0.42	1.9	1.68 – 2.08	2.26	Yatkin and Bayram, 2011
	Düzce	2	0.05 ± 0.03	0.05	0.04 – 0.06	0.07	Pehlivan and Emre, 2017
	Giresun	10	0.48 ± 0.54	0.3	0.20 – 0.60	1.42	Karakaya et al., 2015
	Antalya	1	1.3	na.	na.	na.	Guvenç et al., 2003; Yatkin and Bayram, 2011
	Elazığ	8	63.2 ± 96.2	168	130 – 206	237	Bakirdere and Yaman, 2008
	Turkey	195	1.55 ± 3.15 (2.03)	0.46	0.14 – 1.39	6.97	This study
Cobalt	Tokat	1	6.09	na.	na.	na.	Polat et al., 2015
	Bursa	1	37.5	na.	na.	na.	Gurel et al., 2014
	Gümüşhane	3	42.0 ± 24.8	52.7	33.1 – 56.2	59	Vural, 2015a; Vural, 2015b; Vural et al., 2017
	Tunceli	3	27.9 ± 13.3	25.5	20.7 – 33.9	40.6	Çimen et al., 2015; Çimen et al., 2018
	Hatay	3	14.6 ± 12.6	20.4	10.2 – 21.9	23	Karanlık et al., 2011; Ağca and Özdel, 2014; Ağca, 2015
	Gaziantep	1	15	na.	na.	na.	Avci and Deveci, 2013
	Çanakkale	1	9.08	na.	na.	na.	Sungur et al., 2015
	Mersin	3	17.9 ± 2.53	16.6	16.4 – 18.7	20.4	Guler et al., 2010; Sevgi et al., 2010; Kurt, 2018
	Sakarya	15	2.79 ± 5.29	1.4	1.30 – 1.55	7.7	Isen et al., 2013; Altundağ et al., 2015
	Van	1	22.2	na.	na.	na.	Zorer et al., 2009
	İstanbul	10	9.25 ± 4.92	6.92	5.48 – 13.7	15.9	Ak et al., 2012; Yalçın et al., 2013; Esen et al., 2016
	Ordu	6	9.85 ± 1.01	9.63	9.08 – 10.4	11.2	Özkutlu et al., 2009
	Isparta	2	29.3 ± 41.3	29.3	14.7 – 43.9	55.5	Saglam, 2013; Sağlam, 2017
	Manisa	11	16.6 ± 7.05	14.5	14.1 – 17.4	29.4	Yalcın and Unal, 2008; Kaçmaz and Nakoman, 2010; Tarcan et al., 2010; Çolak, 2012
	Trabzon	2	16.2 ± 6.65	16.2	13.8 – 18.5	20.4	Yaylalı-Abanuz and Tüysüz, 2009
	Rize	2	20.4 ± 0.42	20.4	20.2 – 20.5	20.6	Yaylalı-Abanuz and Tüysüz, 2009
	Artvin	1	12.2	na.	na.	na.	Yaylalı-Abanuz and Tüysüz, 2009
	Kütahya	9	18.9 ± 3.25	19	15.9 – 22.0	23	Arık and Yaldız, 2010; Arslan and Çelik, 2015
	Kayseri	2	31.1 ± 4.16	31.1	29.7 – 32.6	33.8	Yalcin et al., 2007; Kılıç et al., 2015
	Kocaeli	2	18.5 ± 2.12	18.5	17.7 – 19.2	19.8	Canbay et al., 2010
	Eskişehir	1	15.2	na.	na.	na.	Malkoc and Yazici, 2017
	Samsun	1	20.9	na.	na.	na.	Kizilkaya et al., 2011
	Tekirdağ	9	20.4 ± 9.6	25.6	7.73 – 27.9	27.9	Hanedar, 2015
	Kırklareli	3	15.3 ± 0	15.3	15.3 – 15.3	15.3	Hanedar, 2015
	Konya	8	0.11 ± 0.06	0.11	0.07 – 0.12	0.21	Isen et al., 2013
	Diyarbakır	1	0.45	na.	na.	na.	Karataş et al., 2015
	İzmir	4	21.0 ± 2.45	21.5	19.5 – 23.0	23	Yatkin and Bayram, 2011
	Adıyaman	8	12.4 ± 5.82	12.96	8.41 – 17.07	19.74	Kaya and Bag, 2013
	Ankara	1	10	na.	na.	na.	Yay et al., 2008
	Düzce	2	18.5 ± 10.9	18.55	14.68 – 22.43	25.53	Pehlivan and Emre, 2017
	Giresun	10	6.79 ± 9.27	6.45	4.28 – 7.3	23.81	Karakaya et al., 2015
	Antalya	1	26	na.	na.	na.	Guvenç et al., 2003; Yatkin and Bayram, 2011
	Erzurum	1	9.12	na.	na.	na.	Pehluvan et al., 2012
	Turkey	129	13.9 ± 11.5 (0.83)	13.7	5.31 – 20.4	31	This study
Copper	Tokat	2	10.0 ± 15.5	1.94	1.11 – 14.9	25.3	Celik et al., 2010; Susam, 2015; Polat et al., 2015
	Bursa	17	19.0 ± 28.0	23.1	0.83 – 39.1	72.4	Aydınalp, 2009; Arslan et al., 2010; Akbulut and Cevik, 2014; Gurel et al., 2014; Güleryüz et al., 2014
	Kütahya	11	14.6 ± 33.0	32.6	26.1 – 70.75	101	Cicek and Koparal, 2006; Arık and Yaldız, 2010; Arslan and Çelik, 2015; Özkul, 2016
	Gümüşhane	3	146 ± 202	220	141 – 299	362	Vural, 2015a; Vural, 2015b; Vural et al., 2017
	Tunceli	3	37.8 ± 22.2	27.6	25.0 – 45.5	59.8	Çimen et al., 2015; Çimen et al., 2018
	Hatay	3	54.6 ± 47.3	71.9	36.5 – 81.4	89	Cevik et al., 2010; Ağca and Özdel, 2014; Ağca, 2015
	Eskişehir	4	43.7 ± 41.8	36.2	25.0 – 54.8	92	Banar et al., 2007; Malkoc et al., 2010; Gulmezoglu et al., 2017; Malkoc and Yazici, 2017
	Gaziantep	18	33.7 ± 21.9	24.4	21.3 – 51.3	70	Avci, 2012; Avci and Deveci, 2013
	Çanakkale	5	41.5 ± 30.0	37.5	22.5 – 37.8	81.7	Sungur et al., 2014; Sungur and Özcan, 2015; Sungur et al., 2015; Sungur, 2016; Sungur et al., 2016
	Mersin	3	33.3 ± 8.51	31.8	28.7 – 37.1	41.4	Guler et al., 2010; Sevgi et al., 2010; Kurt, 2018
	Karaman	1	15.7	na.	na.	na.	Tumuklu et al., 2007
	Sakarya	15	8.07 ± 16.9	3.3	3.10 – 4.50	24.8	Isen et al., 2013; Altundag et al., 2015
	Van	2	23.2 ± 15.5	23.2	17.7 – 28.7	33.1	Gülser and Erdoğan, 2008; Zorer et al., 2009
	Kahramanmaraş	8	32.0 ± 7.51	31.2	27.3 – 34.1	43.6	Tümüklü et al, 2008; Çayır et al., 2012
	İstanbul	33	25.7 ± 24.8	23.4	15.4 – 39.2	73.5	Guney et al., 2010a; Guney et al., 2010b; Ak et al., 2012; Yalçın et al., 2013
	Erzurum	2	97.4 ± 135	97.4	49.3 – 145	183	Kiziloglu et al., 2008; Pehluvan et al., 2012
	Giresun	11	482 ± 351	527	230 – 780	845	Koz, 2014; Karakaya et al., 2015
	Konya	15	8.68 ± 10.1	3.13	1.94 – 19.4	25.4	Onder et al., 2007; Dengiz et al., 2010; Ogut et al., 2010; Tug and Duman, 2010; Aydin et al., 2015
	Amasya	1	18.2	na.	na.	na.	Güngör and Orkun, 2014
	Kastamonu	1	36.9	na.	na.	na.	Güngör and Orkun, 2014
	Tekirdağ	12	12.5 ± 8.45	16.2	11.3 – 20.7	22.2	Ekmekyapar et al., 2012; Adiloğlu and Sağlam, 2013; Hanedar, 2015
	Ordu	6	220 ± 9.22	222	215 – 227	229	Özkutlu et al., 2009
	Ankara	7	39.2 ± 93.3	137	80.9 – 193	238	Yay et al., 2008; Tug and Duman, 2010; Akbulut and Cevik, 2014
	Aksaray	5	34.8 ± 5.09	37	31.0 – 38.0	39.6	Tug and Duman, 2010; Dengiz et al., 2010
	Isparta	2	30.6 ± 1.05	30.6	30.2 – 31.0	31.3	Saglam, 2013; Sağlam, 2017
	Artvin	2	169 ± 158	169	113 – 225	270	Yaylalı-Abanuz and Tüysüz, 2009; Koz et al., 2012
	Manisa	11	65.1 ± 40.6	50.4	40.1 – 80.8	136	Yalcın and Unal, 2008; Kaçmaz and Nakoman, 2010; Tarcan et al., 2010; Çolak, 2012
	Trabzon	2	197 ± 218	197	119 – 274	335	Yaylalı-Abanuz and Tüysüz, 2009
	Rize	2	52.2 ± 10.4	52.2	48.5 – 55.9	58.8	Yaylalı-Abanuz and Tüysüz, 2009
	Kocaeli	3	60.9 ± 35.4	62	43.5 – 78.9	92.4	Canbay et al., 2010; Yaylalı-Abanuz, 2011
	Edirne	8	20.0 ± 12.2	15.6	15.2 – 20.7	39.7	Aktaş and Kocabaş, 2010
	Kayseri	2	34.8 ± 17.1	34.8	28.8 – 40.9	45.7	Yalcin et al., 2007; Kılıç et al., 2015
	Iğdır	6	126 ± 49.2	133	109 – 158	175	Özdemir et al., 2013
	Samsun	2	54.5 ± 36.4	54.5	41.6 – 67.4	77.7	Kizilkaya et al., 2011; Güngör and Orkun, 2014
	Kırklareli	3	9.57 ± 0	9.57	9.57 – 9.57	9.57	Hanedar, 2015
	Şanlıurfa	3	51.4 ± 25.3	45.9	37.6 – 62.4	75.6	Irmak et al., 2007
	Diyarbakır	1	7.14	na.	na.	na.	Karataş et al., 2015
	Sinop	1	12.4	na.	na.	na.	Güngör and Orkun, 2014
	İzmir	4	38.7 ± 10.0	39.5	32.2 – 46.0	48.4	Yatkin and Bayram, 2011
	Adıyaman	8	47.1 ± 23.2	46.2	32.2 – 53.4	81.6	Kaya and Bag, 2013
	Düzce	2	33.9 ± 26.0	33.9	24.7 – 43.1	50.4	Pehlivan and Emre, 2017
	Antalya	1	44	na.	na.	na.	Guvenç et al., 2003; Yatkin and Bayram, 2011
	Elazığ	8	18.1 ± 5.67	17.2	15.3 – 19.4	26.8	Bakirdere and Yaman, 2008
	Turkey	260	72.9 ± 190 (2.60)	27.6	15.2 – 51.3	233	This study
Lead	Tokat	2	3.3 ± 0.8	3.3	3.02 – 3.58	3.8	Celik et al., 2010; Polat et al., 2015
	Bursa	13	8.66 ± 11.8	10.2	3.08 – 18.8	32.3	Aydınalp, 2009; Arslan et al., 2010; Akbulut and Cevik, 2014; Gurel et al., 2014; Güleryüz et al., 2014
	Erzurum	9	32.6 ± 95.1	0.83	0.74 – 0.91	172	Kiziloglu et al., 2008; Pehluvan et al., 2012; Aslan et al., 2013; Esringu et al., 2015
	Kütahya	12	619 ± 1218	76.8	43.5 – 602	2572	Cicek and Koparal, 2006; Arık and Yaldız, 2010; Arslan and Çelik, 2015; Özkul, 2016; Yildirim and Sasmaz, 2017
	Gümüşhane	3	176 ± 91.8	203	138 – 227	247	Vural, 2015a; Vural, 2015b; Vural et al., 2017
	Tunceli	3	8.43 ± 5.03	5.86	5.53 – 10.0	13.3	Çimen et al., 2015; Çimen et al., 2018
	Hatay	4	76.8 ± 97.8	46.8	4.83 – 118	192	Cevik et al., 2010; Karanlık et al., 2011; Ağca and Özdel, 2014; Ağca, 2015
	Eskişehir	3	67.8 ± 55.0	64.9	39.6 – 94.6	118	Banar et al., 2007; Malkoc et al., 2010; Malkoc and Yazici, 2017
	Gaziantep	18	16.7 ± 12.0	12.1	8.36 – 22.1	43	Avci, 2012; Avci and Deveci, 2013
	Çanakkale	17	70.8 ± 51.6	49	30.8 – 128	148	Sungur et al., 2014; Sungur et al., 2015; Sungur and Özcan, 2015; Belivermiş et al., 2016; Sungur et al., 2016; Sungur, 2016
	Mersin	2	30.5 ± 18.2	30.5	24.1 – 37.0	42.1	Guler et al., 2010; Kurt, 2018
	Karaman	1	16.7	na.	na.	na.	Tumuklu et al., 2007
	Sakarya	15	17.0 ± 58.2	1.9	1.70 – 2.35	70	Isen et al., 2013; Altundag et al., 2015
	Van	2	18.7 ± 19.4	18.7	11.8 – 25.5	31	Gülser and Erdoğan, 2008; Zorer et al., 2009
	İstanbul	33	28.0 ± 36.6	13.9	6.30 – 35.9	75.5	Guney et al., 2010a; Guney et al., 2010b; Ak et al., 2012; Yalçın et al., 2013
	Giresun	11	423 ± 459	350	52.3 – 579	1236	Koz, 2014; Karakaya et al., 2015
	Amasya	1	129	na.	na.	na.	Güngör and Orkun, 2014
	Kastamonu	1	104	na.	na.	na.	Güngör and Orkun, 2014
	Tekirdağ	11	29.5 ± 24.4	19	11.7 – 54.4	63.2	Ekmekyapar et al., 2012; Hanedar, 2015
	Ordu	6	85.0 ± 5.44	86.4	83.1 – 88.6	90	Özkutlu et al., 2009
	Kayseri	7	124 ± 140	69	41.4 – 128	342	Yalcin et al., 2007; Aksoy, 2008; Kılıç et al., 2015
	Konya	14	5.14 ± 4.91	3.49	2.19 – 5.32	14.3	Onder et al., 2007; Tug and Duman, 2010; Dengiz et al., 2010; Aydin et al., 2015
	Ankara	7	39.0 ± 58.7	10.3	4.0 – 48.5	133	Yay et al., 2008; Tug and Duman, 2010; Akbulut and Cevik, 2014
	Aksaray	5	13.8 ± 3.53	14	13.0 – 14.0	18	Tug and Duman, 2010; Dengiz et al., 2010
	Isparta	1	25.9	na.	na.	na.	Saglam, 2013
	Artvin	2	16.8 ± 16.7	16.8	10.9 – 22.7	27.5	Yaylalı-Abanuz and Tüysüz, 2009; Koz et al., 2012
	Kahramanmaraş	7	26.6 ± 23.76	18.1	15.6 – 25.6	63.8	Çayır et al., 2012
	Manisa	11	122.7 ± 306	25.5	14.9 – 49.2	556	Yalcın and Unal, 2008; Kaçmaz and Nakoman, 2010; Tarcan et al., 2010; Çolak, 2012
	Trabzon	2	54.5 ± 45.5	54.5	38.4 – 70.6	83.4	Yaylalı-Abanuz and Tüysüz, 2009
	Rize	2	16.0 ± 3.25	16	14.8 – 17.1	18	Yaylalı-Abanuz and Tüysüz, 2009
	Kocaeli	3	118 ± 112	77	54.5 – 161	229	Canbay et al., 2010; Yaylalı-Abanuz, 2011
	Edirne	8	3.77 ± 3.91	2.47	1.14 – 4.24	10.1	Aktaş and Kocabaş, 2010
	Iğdır	6	17.6 ± 13.5	16.5	5.75 – 25.7	34.2	Özdemir et al., 2013
	Samsun	3	34.9 ± 41.9	21.9	11.4 – 51.9	75.9	Cemek and Kızılkaya, 2006; Kizilkaya et al., 2011; Güngör and Orkun, 2014
	Kırklareli	3	7.22 ± 0	7.22	7.22 – 7.22	7.22	Hanedar, 2015
	Diyarbakır	1	1.43	na.	na.	na.	Karataş et al., 2015
	Sinop	1	21.6	na.	na.	na.	Güngör and Orkun, 2014
	İzmir	4	48.5 ± 24.6	39	36.2 – 51.2	78.2	Yatkin and Bayram, 2011
	Adıyaman	8	7.9 ± 4.33	8.48	5.72 – 10.2	13.1	Kaya and Bag, 2013
	Düzce	2	28.9 ± 22.3	28.9	21.0 – 36.8	43.1	Pehlivan and Emre, 2017
	Antalya	1	37	na.	na.	na.	Guvenç et al., 2003; Yatkin and Bayram, 2011
	Elazığ	8	15.4 ± 14.8	7.4	6.48 – 24.5	38.3	Bakirdere and Yaman, 2008
	Turkey	277	78.7 ± 303 (3.85)	17.6	5.03 – 49.0	258	This study
Zinc	Tokat	2	41.8 ± 58.5	41.8	21.1 – 62.5	79.1	Celik et al., 2010; Polat et al., 2015
	Bursa	17	113 ± 235	15.8	9.7 – 104	415	Aydınalp, 2009; Arslan et al., 2010; Akbulut and Cevik, 2014; Gurel et al., 2014; Güleryüz et al., 2014
	Kütahya	11	361 ± 393	105	72.9 – 762	928	Cicek and Koparal, 2006; Arslan and Çelik, 2015; Arık and Yaldız, 2010; Özkul, 2016
	Gümüşhane	3	286 ± 347	103	85.8 – 394	628	Vural, 2015a; Vural, 2015b; Vural et al., 2017
	Tunceli	3	61.68 ± 22.95	51.2	48.5 – 69.6	84.3	Çimen et al., 2015; Çimen et al., 2018
	Hatay	3	471 ± 484	437	221 – 705	919	Cevik et al., 2010; Ağca and Özdel, 2014; Ağca, 2015
	Gaziantep	1	58	na.	na.	na.	Avci and Deveci, 2013
	Eskişehir	4	130 ± 189	55.1	23.7 – 161	360	Banar et al., 2007; Malkoc et al., 2010; Gulmezoglu et al., 2015; Malkoc and Yazici, 2017
	Çanakkale	5	53.9 ± 19.8	46.4	41.2 – 62.9	79.9	Sungur et al., 2014; Sungur et al., 2015; Sungur and Özcan, 2015; Sungur et al., 2016; Sungur, 2016
	Mersin	3	74.2 ± 47.4	56.6	47.3 – 92.3	120	Guler et al., 2010; Sevgi et al., 2010; Kurt, 2018
	Karaman	1	53.3	na.	na.	na.	Tumuklu et al., 2007
	Sakarya	15	22.5 ± 57.1	8.2	6.60 – 8.65	76.4	Isen et al., 2013; Altundag et al., 2015
	Van	2	80.3 ± 52.2	80.3	61.9 – 98.8	113	Gülser and Erdoğan, 2008; Zorer et al., 2009
	Kahramanmaraş	8	88.2 ± 54.1	76.2	61.5 – 91.0	174	Tümüklü et al, 2008; Çayır et al., 2012
	İstanbul	42	78.3 ± 62.8	55.6	27.2 – 116	204	Guney et al., 2010a; Guney et al.., 2010b; Ak et al., 2012; Yalçın et al., 2013; Esen et al., 2016; Ozyigit et al., 2018
	Erzurum	8	38.5 ± 107	0.38	0.23 – 0.78	199	Kiziloglu et al., 2008; Pehluvan et al., 2012; Esringu et al., 2015
	Giresun	11	1012 ± 2551	158	42.5 – 423	4858	Koz, 2014; Karakaya et al., 2015
	Konya	15	22.5 ± 26.8	6.51	3.11 – 43.7	66.2	Onder et al., 2007; Dengiz et al., 2010; Ogut et al., 2010; Tug and Duman, 2010; Aydin et al., 2015
	Amasya	1	39.4	na.	na.	na.	Güngör and Orkun, 2014
	Kastamonu	1	100	na.	na.	na.	Güngör and Orkun, 2014
	Tekirdağ	12	37.9 ± 15.0	37.1	29.9 – 48.6	53.6	Ekmekyapar et al., 2012; Adiloğlu and Sağlam, 2013; Hanedar, 2015
	Ordu	6	307 ± 30.8	301	286 – 329	346	Özkutlu et al., 2009
	Kayseri	7	302 ± 371	132	88.8 – 338	901	Yalcin et al., 2007; Aksoy, 2008; Kılıç et al., 2015
	Ankara	7	143 ± 212	79	20.3 – 141	480	Yay et al., 2008; Tug and Duman, 2010; Akbulut and Cevik, 2014
	Aksaray	5	65.2 ± 15.4	61	58.0 – 63.0	86.2	Dengiz et al., 2010; Tug and Duman, 2010
	Isparta	2	86.7 ± 47.9	86.7	69.8 – 103	117	Saglam, 2013; Sağlam, 2017
	Artvin	2	119 ± 47.6	119	102 – 136	149	Yaylalı-Abanuz and Tüysüz, 2009; Koz et al., 2012
	Manisa	11	155 ± 241	84.9	63.7 – 125	504	Yalcın and Unal, 2008; Kaçmaz and Nakoman, 2010; Tarcan et al., 2010; Çolak, 2012
	Trabzon	2	152 ± 120	152	109 – 195	229	Yaylalı-Abanuz and Tüysüz, 2009
	Rize	2	88.7 ± 11.6	88.7	84.6 – 92.8	96	Yaylalı-Abanuz and Tüysüz, 2009
	Kocaeli	3	255 ± 325	74	67.5 – 353	576	Canbay et al., 2010; Yaylalı-Abanuz, 2011
	Edirne	8	242 ± 111	194	179 – 247	431	Aktaş and Kocabaş, 2010
	Iğdır	6	155 ± 30.7	149	132 – 166	198	Özdemir et al., 2013
	Samsun	2	112 ± 79.8	112	84.3 – 140	163	Kizilkaya et al., 2011; Güngör and Orkun, 2014
	Kırklareli	3	34.4 ± 0	34.4	34.4 – 34.4	34.4	Hanedar, 2015
	Şanlıurfa	3	340 ± 261	199	189 – 420	597	Irmak et al., 2007
	Diyarbakır	1	12.9	na.	na.	na.	Karataş et al., 2015
	Sinop	1	65.4	na.	na.	na.	Güngör and Orkun, 2014
	İzmir	4	482 ± 409	311	266 – 528	979	Yatkin and Bayram, 2011
	Adıyaman	8	68.5 ± 21.0	77.2	62.6 – 82.2	85.2	Kaya and Bag, 2013
	Antalya	1	189	na.	na.	na.	Guvenç et al., 2003; Yatkin and Bayram, 2011
	Düzce	2	60.0 ± 1.41	60	59.5 – 60.5	60.9	Pehlivan and Emre, 2017
	Turkey	254	162 ± 546 (3.37)	65.4	29.9 – 132	633	This study
Iron	Tokat	3	4306 ± 7449	9.53	5.30 – 6458	11617	Celik et al., 2010; Polat et al., 2015; Susam, 2015
	Bursa	5	6237 ± 13842	45.2	37.5 – 80.9	24816	Arslan et al., 2010; Gurel et al., 2014
	Kütahya	2	19604 ± 27429	19604	9906 – 29302	37060	Cicek and Koparal, 2006; Arık and Yaldız, 2010
	Eskişehir	4	58021 ± 87803	21640	14363 – 65299	164099	Banar et al., 2007; Malkoc et al., 2010; Gulmezoglu et al., 2017; Malkoc and Yazici, 2017
	Mersin	1	28713	na.	na.	na.	Kurt, 2018
	Sakarya	15	1892 ± 534	1945	1872 – 2089	2413	Isen et al., 2013; Altundag et al., 2015
	Van	2	4157 ± 5718	4157	2135 – 6179	7796	Gülser and Erdoğan, 2008; Zorer et al., 2009
	Kahramanmaraş	8	16379 ± 9578	15119	13352 – 15303	30500	Tümüklü et al., 2008; Çayır et al., 2012
	İstanbul	14	9730 ± 10899	5102	1944 – 11781	29350	Yalçın et al., 2013; Esen et al., 2016; Ozyigit et al., 2018
	Erzurum	1	3.95	na.	na.	na.	Kiziloglu et al., 2008
	Giresun	1	46700	na.	na.	na.	Koz, 2014
	Gümüşhane	1	44000	na.	na.	na.	Vural et al., 2017
	Konya	2	17541 ± 24799	17541	8773 – 26309	33324	Dengiz et al., 2010; Ogut et al., 2010
	Tekirdağ	11	19114 ± 12183	17542	11208 – 26350	35750	Ekmekyapar et al., 2012; Adiloğlu and Sağlam, 2013; Hanedar, 2015
	Ordu	6	757 ± 34.0	748	737 – 764	807	Özkutlu et al., 2009
	Isparta	2	25628 ± 22202	25628	17778 – 33478	39758	Saglam, 2013; Sağlam, 2017
	Hatay	2	38501 ± 54444	38501	19252 – 57750	73150	Cevik et al., 2010; Ağca, 2015
	Artvin	1	5410	na.	na.	na.	Koz et al., 2012
	Kayseri	1	24050	na.	na.	na.	Yalcin et al., 2007
	Manisa	2	27757 ± 9556	27757	24378 – 31136	33839	Yalcın and Unal, 2008; Kaçmaz and Nakoman, 2010
	Iğdır	6	59682 ± 5174	59988	56108 – 63176	65635	Özdemir et al., 2013
	Kırklareli	3	11076 ± 0	11076	11076 – 1176	1176	Hanedar, 2015
	Şanlıurfa	3	1.47 ± 1.22	2.16	1.11 – 2.18	2.2	Irmak et al., 2007
	Diyarbakır	1	120	na.	na.	na.	Karataş et al., 2015
	İzmir	4	27550 ± 842	27900	27425 – 28025	28085	Yatkin and Bayram, 2011
	Adıyaman	8	22876 ± 5902	24415	21160 – 26512	28187	Kaya and Bag, 2013
	Ankara	1	87900	na.	na.	na.	Yay et al., 2008
	Aksaray	4	28398 ± 2805	27617	26992 – 29023	31742	Dengiz et al., 2010
	Antalya	1	87000	na.	na.	na.	Guvenç et al., 2003; Yatkin and Bayram, 2011
	Turkey	116	18918± 25292 (1.34)	11472	1858 – 27918	62457	This study
Manganese	Bursa	5	176± 378	7.48	5.63 – 8.86	685	Gurel et al., 2014; Güleryüz et al., 2014
	Gümüşhane	2	983 ± 716	983	730 – 1236	1439	Vural, 2015a; Vural et al., 2017
	Hatay	3	971 ± 863	1252	627 – 1456	1619	Cevik et al., 2010; Ağca and Özdel, 2014; Ağca, 2015
	Eskişehir	2	206 ± 267	206	111 – 300	376	Malkoc et al., 2010; Gulmezoglu et al., 2017
	Çanakkale	2	582 ± 66.6	582	559 – 606	625	Sungur et al., 2014; Sungur et al., 2015
	Mersin	2	534 ± 67.5	534	511 – 558	577	Güler et al., 2010; Kurt, 2018
	Karaman	1	523	na.	na.	na.	Tumuklu et al., 2007
	Sakarya	15	60.4 ± 19.3	56.5	54.9 – 57.3	80.4	Isen et al., 2013; Altundag et al., 2015
	Van	2	134 ± 160	134	77.4 – 190	235	Gülser and Erdoğan, 2008; Zorer et al., 2009
	Kahramanmaraş	1	537	na.	na.	na.	Tümüklü et al, 2008
	İstanbul	14	308 ± 226	205	157 – 377	703	Yalçın et al., 2013; Esen et al., 2016; Ozyigit et al., 2018
	Erzurum	2	234 ± 329	234	118 – 351	444	Kiziloglu et al., 2008; Pehluvan et al., 2012
	Giresun	1	1964	na.	na.	na.	Koz, 2014
	Konya	2	438 ± 591	438	229 – 647	814	Dengiz et al., 2010; Ogut et al., 2010
	Tekirdağ	12	251 ± 140	285	107 – 343	416	Ekmekyapar et al., 2012; Adiloğlu and Sağlam, 2013; Hanedar, 2015
	Ordu	6	517 ± 38.4	515	502 – 523.0	569	Özkutlu et al., 2009
	Isparta	2	784 ± 706	784	535 – 1034	1234	Saglam, 2013; Sağlam, 2017
	Artvin	2	1388 ± 523	1388	1203 – 1573	1721	Yaylalı-Abanuz and Tüysüz, 2009; Koz et al., 2012
	Trabzon	2	920 ± 258	920	829 – 1012	1085	Yaylalı-Abanuz and Tüysüz, 2009
	Rize	2	1262 ± 295	1262	1158 – 1367	1451	Yaylalı-Abanuz and Tüysüz, 2009
	Kocaeli	1	1824	na.	na.	na.	Yaylalı-Abanuz, 2011
	Kütahya	9	1257 ± 913	915	831 – 1535	2767	Arık and Yaldız, 2010; Arslan and Çelik, 2015
	Kayseri	2	802 ± 378	802	668 – 936	1043	Yalcin et al., 2007; Kılıç et al., 2015
	Manisa	9	497 ± 289	375	370 – 496	950	Kaçmaz and Nakoman, 2010; Tarcan et al., 2010
	Iğdır	6	55.3 ± 21.2	46.5	39.5 – 67.7	85	Özdemir et al., 2013
	Kırklareli	3	188 ± 0	188	188 – 189	188	Hanedar, 2015
	Şanlıurfa	3	1970 ± 751	2282	1698 – 2399	2492	Irmak et al., 2007
	Diyarbakır	1	12.2	na.	na.	na.	Karataş et al., 2015
	İzmir	4	843 ± 90.1	834	789 – 887	943	Yatkin and Bayram, 2011
	Adıyaman	8	821 ± 774	657	471 – 685	2004	Kaya and Bag, 2013
	Ankara	1	770	na.	na.	na.	Yay et al., 2008
	Aksaray	4	691 ± 107	631	631 – 744	833	Dengiz et al., 2010
	Antalya	1	880	na.	na.	na.	Guvenç et al., 2003; Yatkin and Bayram, 2011
	Turkey	132	555 ± 593 (1.07)	416	107 – 744	1788	This study
Nickel	Bursa	17	52.2 ± 64.6	15.1	5.5 – 95.0	170	Aydınalp, 2009; Arslan et al., 2010; Akbulut and Cevik, 2014; Gurel et al., 2014; Güleryüz et al., 2014
	Erzurum	8	9.85 ± 22.7	0.11	0.06 – 0.25	48.7	Kiziloglu et al., 2008; Pehluvan et al., 2012; Aslan et al., 2013; Esringu et al., 2015
	Kütahya	11	162 ± 148	89.9	65.5 – 199	404	Cicek and Koparal, 2006; Arık and Yaldız, 2010; Arslan and Çelik, 2015; Özkul, 2016
	Gümüşhane	3	58.6 ± 43.9	40.8	33.6 – 74.7	101	Vural, 2015a; Vural 2015b; Vural et al., 2017
	Tunceli	3	234 ± 134	217	163 – 296	360	Çimen et al., 2015; Çimen et al., 2018
	Hatay	4	645 ± 619	609	205 – 1048	1297	Cevik et al., 2010; Karanlık et al., 2011; Ağca and Özdel, 2014; Ağca, 2015
	Eskişehir	3	144 ± 16.5	143	136 – 152	159	Banar et al., 2007; Malkoc et al., 2010; Malkoc and Yazici, 2017
	Gaziantep	18	100 ± 50.5	119	59.9 – 131	157	Avci, 2012; Avci and Deveci, 2013
	Çanakkale	5	108 ± 65.2	88.7	61.1 – 141	192	Sungur et al., 2014; Sungur et al., 2015; Sungur and Özcan, 2015; Sungur, 2016; Sungur et al., 2016
	Mersin	3	177 ± 71.5	209	152 – 218	225	Güler et al., 2010; Sevgi et al., 2010; Kurt, 2018
	Karaman	1	15.3	na.	na.	na.	Tumuklu et al., 2007
	Sakarya	15	9.49 ± 10.6	7	6.15 – 7.50	19.9	Isen et al., 2013; Altundag et al., 2015
	Kahramanmaraş	8	93.6 ± 55.6	90.5	62.7 – 114	174	Tümüklü et al., 2008; Çayır et al., 2012
	İstanbul	34	19.3 ± 14.5	16	7.73 – 25.9	48.9	Guney et al., 2010; Ak et al., 2012; Yalçın et al., 2013; Esen et al., 2016
	Giresun	1	25.5	na.	na.	na.	Koz, 2014
	Tekirdağ	2	31.5 ± 4.95	31.5	29.7 – 33.2	34.6	Ekmekyapar et al., 2012
	Ordu	6	15.4 ± 1.97	15.3	14.9 – 16.1	17.8	Özkutlu et al., 2009
	Konya	14	36.0 ± 53.2	2.49	1.56 – 65.2	124	Onder et al., 2007; Tug and Duman, 2010; Dengiz et al., 2010; Aydin et al., 2015
	Ankara	7	56.1 ± 46.1	78	12.5 – 94.0	101	Yay et al., 2008; Tug and Duman, 2010; Akbulut and Cevik, 2014
	Aksaray	5	109 ± 23.2	118	118 – 120	124	Dengiz et al., 2010; Tug and Duman, 2010
	Isparta	2	1474 ± 2064	1474	744 – 2204	2788	Saglam, 2013; Sağlam, 2017
	Artvin	1	28.7	na.	na.	na.	Koz et al., 2012
	Manisa	10	56.1 ± 27.1	44.6	41.5 – 61.9	104	Yalcın and Unal, 2008; Tarcan et al., 2010; Çolak, 2012
	Edirne	8	128 ± 70.9	115	84.9 – 145	240	Aktaş and Kocabaş, 2010
	Kayseri	2	296 ± 342	296	175 – 417	514	Yalcin et al., 2007; Kılıç et al., 2015
	Kocaeli	2	22.5 ± 24.7	22.5	13.7 – 31.2	38.2	Canbay et al., 2010
	Samsun	1	81.9	na.	na.	na.	Kizilkaya et al., 2011
	Diyarbakır	1	1.59	na.	na.	na.	Karataş et al., 2015
	İzmir	4	54.5 ± 13.1	60	52.2 – 62.2	62.8	Yatkin and Bayram, 2011
	Adıyaman	8	51.8 ± 27.8	41.3	38.3 – 49.3	98.6	Kaya and Bag, 2013
	Düzce	2	45.9 ± 25.9	45.9	36.7 – 55.1	62.4	Pehlivan and Emre, 2017
	Van	1	94.4	na.	na.	na.	Gülser and Erdoğan, 2008
	Antalya	1	82	na.	na.	na.	Guvenç et al., 2003; Yatkin and Bayram, 2011
	Turkey	212	89.2 ± 237 (2.66)	41.6	10.9 – 98.0	221	This study
Arsenic	Gümüşhane	2	35.9 ± 26.1	35.9	26.7 – 45.1	52.5	Vural, 2015a; Vural 2015b
	Tunceli	3	21.4 ± 29.6	4.96	4.33 – 30.3	50.5	Çimen et al., 2015; Çimen et al., 2018
	Mersin	2	6.94 ± 3.22	6.94	5.80 – 8.08	8.99	Güler et al., 2010; Kurt, 2018
	Kahramanmaraş	1	6.18	na.	na.	na.	Tümüklü et al., 2008
	Giresun	11	830 ± 1058	190	49.9 – 1537.0	2597	Koz, 2014; Karakaya et al., 2015
	Artvin	2	11.03 ± 9.23	11	7.77 – 14.3	16.9	Yaylalı-Abanuz and Tüysüz, 2009; Koz et al., 2012
	Manisa	11	37.6 ± 60.7	22.2	10.3 – 31.2	128	Yalcın And Unal, 2008; Kaçmaz and Nakoman, 2010; Tarcan et al., 2010; Çolak, 2012
	Kütahya	11	668 ± 1391	203	48.0 – 471	2873	Arık and Yaldız, 2010; Arslan and Çelik, 2015; Özkul, 2016; Yildirim and Sasmaz, 2017
	Trabzon	2	32.9 ± 25.6	32.9	23.8 – 42.0	49.2	Yaylalı-Abanuz and Tüysüz, 2009
	Rize	2	3.3 ± 0.99	3.3	2.95 – 3.65	3.93	Yaylalı-Abanuz and Tüysüz, 2009
	Kocaeli	1	9.53	na.	na.	na.	Yaylalı-Abanuz, 2011
	Kayseri	1	48.6	na.	na.	na.	Yalcin et al., 2007
	İstanbul	28	6.21 ± 3.36	6.35	2.75 – 8.83	12	Guney et al., 2010; Esen et al., 2016
	Eskişehir	1	11.3	na.	na.	na.	Malkoc and Yazici, 2017
	Tekirdağ	9	5.86 ± 2.63	6.7	2.5 – 8.39	8.39	Hanedar, 2015
	Kırklareli	3	3.86 ± 0	3.83	3.86 – 3.86	3.86	Hanedar, 2015
	Ankara	1	13	na.	na.	na.	Yay et al., 2008
	Düzce	2	16.4 ± 11.6	16.4	12.3 – 20.5	23.7	Pehlivan and Emre, 2017
	Turkey	93	188 ± 657 (3.49)	8.9	4.96 – 35.4	1161	This study
Chromium	Bursa	14	188 ± 282	62	6.49 – 201	796	Arslan et al., 2010; Gurel et al., 2014; Güleryüz et al., 2014; Akbulut and Cevik, 2014
	Erzurum	2	117 ± 112	117	77.8 – 157	189	Pehluvan et al., 2012; Aslan et al., 2013
	Kütahya	10	99.0 ± 82.8	93	39.5 – 115	245	Cicek and Koparal, 2006; Arık and Yaldız, 2010; Arslan and Çevik, 2015; Özkul, 2016
	Hatay	3	585 ± 628	506	253 – 878	1175	Cevik et al., 2010; Ağca and Özdel, 2014; Ağca, 2015
	Eskişehir	3	91.7 ± 8.61	95.8	88.8 – 96.7	97.4	Banar et al., 2007; Malkoc et al., 2010; Malkoc and Yazici, 2017
	Gaziantep	18	76.6 ± 39.1	79.9	43.1 – 102	139	Avci, 2012; Avci and Deveci, 2013
	Çanakkale	4	95.3 ± 50.3	87.2	68.4 – 114	153	Sungur and Özcan, 2015; Sungur et al., 2015; Sungur et al., 2016; Sungur, 2016
	Mersin	3	244 ± 280	117	84.1 – 341	521	Güler et al., 2010; Sevgi et al., 2010; Kurt, 2018
	Karaman	1	31.7	na.	na.	na.	Tumuklu et al., 2007
	Sakarya	15	13.7 ± 24.2	7.4	6.45 – 8.50	36.9	Isen et al., 2013; Altundag et al., 2015
	Van	2	75.8 ± 7.13	75.8	73.3 – 78.3	80.3	Gülser and Erdoğan, 2008; Zorer et al., 2009
	Kahramanmaraş	8	69.9 ± 36.3	75.4	59.6 – 83.5	114	Tümüklü et al., 2008; Çayır et al., 2012
	İstanbul	34	58.4 ± 60.7	31.4	19.7 – 70.5	187	Guney et al., 2010; Ak et al., 2012; Yalçın et al., 2013; Esen et al., 2016
	Giresun	1	41.3	na.	na.	na.	Koz, 2014
	Tunceli	3	950 ± 494	950	775 – 1125	1265	Çimen et al., 2015
	Gümüşhane	1	113	na.	na.	na.	Vural et al., 2017
	Tekirdağ	11	107 ± 53.6	148	58.2 – 149	150	Ekmekyapar et al., 2012; Hanedar, 2015
	Ordu	6	40.4 ± 3.35	40.4	38.9 – 42.1	44.6	Özkutlu et al., 2009
	Konya	14	14.3 ± 19.2	0.03	0.02 – 28.1	45.8	Onder et al., 2007; Dengiz et al., 2010; Tug and Duman, 2010; Aydin et al., 2015
	Ankara	7	84.8 ± 66.3	100	31.5 – 133	158	Yay et al., 2008; Tug and Duman, 2010; Akbulut and Cevik, 2014
	Aksaray	5	49.4 ± 10.2	49.1	42.0 – 58.0	60.4	Dengiz et al., 2010; Tug and Duman, 2010
	Isparta	2	136 ± 175	136	74.2 – 198	247	Saglam, 2013; Sağlam, 2017
	Artvin	1	45.5	na.	na.	na.	Koz et al., 2012
	Kocaeli	3	51.0 ± 60.6	35	17.5 – 76.5	109	Canbay et al., 2010; Yaylalı-Abanuz, 2011
	Kayseri	2	190 ± 163	190	132 – 247	294	Yalcin et al., 2007; Kılıç et al., 2015
	Manisa	9	898 ± 1513	110	54.7 – 403	3612	Kaçmaz and Nakoman, 2010; Tarcan et al., 2010
	Iğdır	6	143 ± 76.0	146	123 – 182	227	Özdemir et al., 2013
	Kırklareli	3	79.8 ± 0	79.8	79.8 – 79.8	79.8	Hanedar, 2015
	İzmir	4	111 ± 39.0	106	89.7 – 128	156	Yatkin and Bayram, 2011
	Adıyaman	8	60.4 ± 24.1	54.2	50.0 – 65.0	98.6	Kaya and Bag, 2013
	Düzce	2	78.5 ± 27.5	78.5	68.7 – 88.2	96	Pehlivan and Emre, 2017
	Adana	3	234 ± 43.8	213	209 – 249	277	Kızıldağ et al., 2017
	Antalya	1	190	na.	na.	na.	Guvenç et al., 2003; Yatkin and Bayram, 2011
	Turkey	209	133 ± 374 (2.81)	58.1	24.6 – 114	298	This study
	*n is number of sampling sites in a given area

## Sheet: ADD
Supplementary Information 2 Country-wide spatial variation of potentially toxic element contamination in soils of Turkey and assessment of population health risks for non-dietary ingestion Aysegul Yagmur Goren, Mesut Genisoglu, Yiğithan Kazancı, Sait C. Sofuoglu* Izmir Institute of Technology, Dept. of Environmental Engineering, Gulbahce, Urla 35430 Izmir, Turkey
		6 weeks to <1year	1 to <6 year	6 to <11 year	11 to<16 year	16 to <21 year	Adult	6 weeks to <1year	1 to <6 year	6 to <11 year	11 to<16 year	16 to <21 year	Adult	6 weeks to <1year	1 to <6 year	6 to <11 year	11 to<16 year	16 to <21 year	Adult
		Females (CDI, mg/kg.day)						Males (CDI, mg/kg.day)						Combined (CDI, mg/kg.day)
Al	Minimum	0.00168639	0.0013137	0.000636597	0.000361004	0.000306224	0.00010784	0.00146105	0.00128168	0.000632606	0.00035035	0.000261063	9.21137e-05	0.00148914	0.00129439	0.000634596	0.000355284	0.000281845	9.9662e-05
	Maximum	0.633049	0.493144	0.23897	0.135516	0.114952	0.0404817	0.548456	0.481125	0.237472	0.131516	0.0979993	0.0345782	0.559001	0.485897	0.238218	0.133369	0.105801	0.0374117
	25th	0.0160897	0.0125338	0.00607369	0.00344429	0.00292164	0.00102889	0.0139396	0.0122283	0.00603561	0.00334264	0.00249076	0.000878844	0.0142077	0.0123496	0.00605459	0.00338972	0.00268905	0.000950862
	Median	0.0333399	0.0259717	0.0125855	0.00713703	0.00605402	0.00213199	0.0288848	0.0253387	0.0125066	0.00692639	0.00516119	0.00182108	0.0294401	0.0255901	0.0125459	0.00702394	0.00557207	0.00197031
	75th	0.133471	0.103973	0.0503839	0.0285719	0.0242363	0.00853507	0.115635	0.101439	0.050068	0.0277286	0.020662	0.00729039	0.117859	0.102446	0.0502254	0.0281192	0.0223068	0.00788781
	Average	0.0844811	0.0658107	0.0318908	0.0180848	0.0153405	0.00540233	0.0731921	0.0642067	0.0316909	0.017551	0.0130781	0.0046145	0.0745994	0.0648436	0.0317905	0.0177982	0.0141193	0.00499264
As	Minimum	1.00166e-05	7.80292e-06	3.78117e-06	2.14424e-06	1.81886e-06	6.40533e-07	8.6781e-06	7.61274e-06	3.75746e-06	2.08096e-06	1.55062e-06	5.47123e-07	8.84495e-06	7.68824e-06	3.76928e-06	2.11026e-06	1.67406e-06	5.91958e-07
	Maximum	0.0191157	0.0148911	0.00721598	0.00409207	0.00347112	0.00122239	0.0165613	0.0145281	0.00717074	0.00397129	0.00295921	0.00104413	0.0168797	0.0146722	0.00719329	0.00402723	0.00319478	0.00112969
	25th	1.92719e-05	1.50128e-05	7.27497e-06	4.12552e-06	3.49949e-06	1.23239e-06	1.66967e-05	1.46469e-05	7.22936e-06	4.00376e-06	2.9834e-06	1.05266e-06	1.70177e-05	1.47922e-05	7.25209e-06	4.06015e-06	3.2209e-06	1.13893e-06
	Median	3.56591e-05	2.77784e-05	1.3461e-05	7.63349e-06	6.47515e-06	2.2803e-06	3.0894e-05	2.71013e-05	1.33766e-05	7.4082e-06	5.52021e-06	1.94776e-06	3.1488e-05	2.73702e-05	1.34186e-05	7.51254e-06	5.95967e-06	2.10737e-06
	75th	0.000149247	0.000116263	5.63394e-05	3.19492e-05	2.7101e-05	9.54394e-06	0.000129304	0.00011343	5.59862e-05	3.10062e-05	2.31043e-05	8.15214e-06	0.00013179	0.000114555	5.61622e-05	3.14429e-05	2.49436e-05	8.82017e-06
	Average	0.000754208	0.000587527	0.000284706	0.000161452	0.000136953	4.82295e-05	0.000653425	0.000573207	0.000282921	0.000156687	0.000116755	4.11961e-05	0.000665988	0.000578893	0.000283811	0.000158894	0.00012605	4.4572e-05
Cd	Minimum	3.20531e-08	2.49693e-08	1.20997e-08	6.86157e-09	5.82036e-09	2.04971e-09	2.77699e-08	2.43608e-08	1.20239e-08	6.65906e-09	4.96199e-09	1.75079e-09	2.83039e-08	2.46024e-08	1.20617e-08	6.75285e-09	5.35701e-09	1.89427e-09
	Maximum	0.0163671	0.01275	0.00617843	0.00350369	0.00297202	0.00104663	0.01418	0.0124392	0.00613969	0.00340028	0.00253371	0.000893999	0.0144527	0.0125626	0.006159	0.00344817	0.00273542	0.000967259
	25th	7.61261e-07	5.93022e-07	2.87369e-07	1.62962e-07	1.38234e-07	4.86805e-08	6.59536e-07	5.78568e-07	2.85567e-07	1.58153e-07	1.17847e-07	4.15814e-08	6.72217e-07	5.84307e-07	2.86465e-07	1.6038e-07	1.27229e-07	4.49888e-08
	Median	2.34388e-06	1.82588e-06	8.84793e-07	5.01752e-07	4.25614e-07	1.49885e-07	2.03068e-06	1.78138e-06	8.79246e-07	4.86943e-07	3.62845e-07	1.28027e-07	2.06972e-06	1.79905e-06	8.82011e-07	4.93802e-07	3.91731e-07	1.38518e-07
	75th	6.5208e-06	5.0797e-06	2.46154e-06	1.3959e-06	1.18408e-06	4.16987e-07	5.64945e-06	4.95589e-06	2.44611e-06	1.3547e-06	1.00945e-06	3.56177e-07	5.75807e-06	5.00505e-06	2.4538e-06	1.37378e-06	1.08982e-06	3.85365e-07
	Average	0.000125657	9.7887e-05	4.74345e-05	2.68993e-05	2.28175e-05	8.03544e-06	0.000108866	9.55013e-05	4.71371e-05	2.61054e-05	1.94524e-05	6.86362e-06	0.000110959	9.64485e-05	4.72853e-05	2.64731e-05	2.1001e-05	7.42607e-06
Co	Minimum	2.28378e-07	1.77906e-07	8.62106e-08	4.88887e-08	4.14701e-08	1.46042e-08	1.97861e-07	1.7357e-07	8.56701e-08	4.74458e-08	3.53542e-08	1.24744e-08	2.01665e-07	1.75292e-07	8.59395e-08	4.8114e-08	3.81687e-08	1.34966e-08
	Maximum	0.000239597	0.000186646	9.04455e-05	5.12902e-05	4.35072e-05	1.53215e-05	0.00020758	0.000182097	8.98785e-05	4.97764e-05	3.70909e-05	1.30872e-05	0.000211571	0.000183903	9.01611e-05	5.04775e-05	4.00436e-05	1.41596e-05
	25th	2.08485e-05	1.6241e-05	7.87012e-06	4.46302e-06	3.78578e-06	1.33321e-06	1.80626e-05	1.58452e-05	7.82078e-06	4.3313e-06	3.22746e-06	1.13878e-06	1.84099e-05	1.60023e-05	7.84537e-06	4.3923e-06	3.4844e-06	1.2321e-06
	Median	5.4931e-05	4.27912e-05	2.07359e-05	1.1759e-05	9.97464e-06	3.51268e-06	4.75907e-05	4.17483e-05	2.06059e-05	1.1412e-05	8.50361e-06	3.00042e-06	4.85057e-05	4.21623e-05	2.06707e-05	1.15727e-05	9.18057e-06	3.2463e-06
	75th	8.23765e-05	6.41712e-05	3.10963e-05	1.76342e-05	1.49583e-05	5.26774e-06	7.13687e-05	6.26072e-05	3.09014e-05	1.71138e-05	1.27523e-05	4.49954e-06	7.27409e-05	6.32281e-05	3.09985e-05	1.73548e-05	1.37675e-05	4.86826e-06
	Average	5.59524e-05	4.35869e-05	2.11215e-05	1.19777e-05	1.01601e-05	3.578e-06	4.84756e-05	4.25245e-05	2.09891e-05	1.16242e-05	8.66172e-06	3.05621e-06	4.94076e-05	4.29463e-05	2.10551e-05	1.17879e-05	9.35127e-06	3.30666e-06
Cu	Minimum	7.21195e-07	5.6181e-07	2.72244e-07	1.54385e-07	1.30958e-07	4.61184e-08	6.24823e-07	5.48117e-07	2.70537e-07	1.49829e-07	1.11645e-07	3.93929e-08	6.36837e-07	5.53554e-07	2.71388e-07	1.51939e-07	1.20533e-07	4.2621e-08
	Maximum	0.00762062	0.00593646	0.00287671	0.00163134	0.00138379	0.000487317	0.0066023	0.00579177	0.00285868	0.00158319	0.00117971	0.000416251	0.00672924	0.00584922	0.00286767	0.00160549	0.00127363	0.000450362
	25th	6.14718e-05	4.78865e-05	2.3205e-05	1.31592e-05	1.11624e-05	3.93095e-06	5.32575e-05	4.67194e-05	2.30595e-05	1.27708e-05	9.51616e-06	3.35769e-06	5.42815e-05	4.71828e-05	2.31321e-05	1.29507e-05	1.02737e-05	3.63285e-06
	Median	0.000111264	8.66748e-05	4.20012e-05	2.38182e-05	2.02039e-05	7.11504e-06	9.63964e-05	8.45623e-05	4.17379e-05	2.31152e-05	1.72243e-05	6.07744e-06	9.82498e-05	8.5401e-05	4.18691e-05	2.34408e-05	1.85955e-05	6.57547e-06
	75th	0.000208616	0.000162511	7.87504e-05	4.46581e-05	3.78814e-05	1.33404e-05	0.000180739	0.00015855	7.82566e-05	4.33401e-05	3.22948e-05	1.13949e-05	0.000184214	0.000160123	7.85027e-05	4.39505e-05	3.48657e-05	1.23287e-05
	Average	0.000296766	0.00023118	0.000112026	6.35283e-05	5.38882e-05	1.89773e-05	0.00025711	0.000225546	0.000111324	6.16533e-05	4.59409e-05	1.62099e-05	0.000262053	0.000227783	0.000111674	6.25217e-05	4.95982e-05	1.75382e-05
Cr(III)	Minimum	5.60929e-08	4.36963e-08	2.11745e-08	1.20077e-08	1.01856e-08	3.58698e-09	4.85974e-08	4.26313e-08	2.10418e-08	1.16533e-08	8.68348e-09	3.06389e-09	4.95317e-08	4.30542e-08	2.1108e-08	1.18175e-08	9.37476e-09	3.31496e-09
	Maximum	0.0156139	0.0121632	0.00589408	0.00334244	0.00283524	0.000998463	0.0135274	0.0118667	0.00585713	0.00324379	0.00241711	0.000852856	0.0137875	0.0119844	0.00587555	0.00328948	0.00260953	0.000922744
	25th	0.000103572	8.06822e-05	3.90973e-05	2.21714e-05	1.8807e-05	6.62311e-06	8.97316e-05	7.87157e-05	3.88521e-05	2.15171e-05	1.60334e-05	5.65725e-06	9.14568e-05	7.94964e-05	3.89743e-05	2.18201e-05	1.73098e-05	6.12084e-06
	Median	0.000235129	0.000183166	8.87591e-05	5.03339e-05	4.2696e-05	1.50359e-05	0.00020371	0.000178701	8.82026e-05	4.88483e-05	3.63993e-05	1.28432e-05	0.000207626	0.000180474	8.848e-05	4.95363e-05	3.9297e-05	1.38956e-05
	75th	0.000465772	0.000362836	0.000175824	9.97072e-05	8.45771e-05	2.97848e-05	0.000403532	0.000353992	0.000174722	9.67644e-05	7.21039e-05	2.54412e-05	0.00041129	0.000357503	0.000175271	9.81273e-05	7.7844e-05	2.7526e-05
	Average	0.000544035	0.000423803	0.000205368	0.000116461	9.87886e-05	3.47895e-05	0.000471338	0.000413474	0.000204081	0.000113024	8.42196e-05	2.97161e-05	0.0004804	0.000417575	0.000204722	0.000114616	9.09242e-05	3.21513e-05
Cr(VI)	Minimum	5.60929e-08	4.36963e-08	2.11745e-08	1.20077e-08	1.01856e-08	3.58698e-09	4.85974e-08	4.26313e-08	2.10418e-08	1.16533e-08	8.68348e-09	3.06389e-09	4.95317e-08	4.30542e-08	2.1108e-08	1.18175e-08	9.37476e-09	3.31496e-09
	Maximum	0.0156139	0.0121632	0.00589408	0.00334244	0.00283524	0.000998463	0.0135274	0.0118667	0.00585713	0.00324379	0.00241711	0.000852856	0.0137875	0.0119844	0.00587555	0.00328948	0.00260953	0.000922744
	25th	0.000103572	8.06822e-05	3.90973e-05	2.21714e-05	1.8807e-05	6.62311e-06	8.97316e-05	7.87157e-05	3.88521e-05	2.15171e-05	1.60334e-05	5.65725e-06	9.14568e-05	7.94964e-05	3.89743e-05	2.18201e-05	1.73098e-05	6.12084e-06
	Median	0.000235129	0.000183166	8.87591e-05	5.03339e-05	4.2696e-05	1.50359e-05	0.00020371	0.000178701	8.82026e-05	4.88483e-05	3.63993e-05	1.28432e-05	0.000207626	0.000180474	8.848e-05	4.95363e-05	3.9297e-05	1.38956e-05
	75th	0.000465772	0.000362836	0.000175824	9.97072e-05	8.45771e-05	2.97848e-05	0.000403532	0.000353992	0.000174722	9.67644e-05	7.21039e-05	2.54412e-05	0.00041129	0.000357503	0.000175271	9.81273e-05	7.7844e-05	2.7526e-05
	Average	0.000544035	0.000423803	0.000205368	0.000116461	9.87886e-05	3.47895e-05	0.000471338	0.000413474	0.000204081	0.000113024	8.42196e-05	2.97161e-05	0.0004804	0.000417575	0.000204722	0.000114616	9.09242e-05	3.21513e-05
Fe	Minimum	2.40398e-07	1.8727e-07	9.0748e-08	5.14618e-08	4.36527e-08	1.53728e-08	2.08274e-07	1.82706e-07	9.01791e-08	4.99429e-08	3.72149e-08	1.3131e-08	2.12279e-07	1.84518e-07	9.04627e-08	5.06463e-08	4.01775e-08	1.4207e-08
	Maximum	7.56453	5.89276	2.85554	1.61933	1.3736	0.48373	6.5537	5.74914	2.83763	1.57154	1.17103	0.413187	6.67971	5.80616	2.84656	1.59367	1.26425	0.447047
	25th	0.0073645	0.00573694	0.00278003	0.00157651	0.00133728	0.000470939	0.0063804	0.00559711	0.0027626	0.00152998	0.00114006	0.000402261	0.00650308	0.00565263	0.00277129	0.00155153	0.00123082	0.000435225
	Median	0.0459665	0.0358079	0.0173519	0.00983999	0.00834682	0.00293943	0.0398241	0.0349351	0.0172431	0.00954958	0.00711586	0.00251077	0.0405898	0.0352816	0.0172973	0.00968408	0.00768234	0.00271652
	75th	0.112077	0.0873076	0.0423079	0.0239921	0.0203514	0.00716699	0.0971002	0.0851797	0.0420426	0.023284	0.0173501	0.00612182	0.0989671	0.0860245	0.0421748	0.023612	0.0187313	0.00662348
	Average	0.134491	0.104768	0.0507691	0.0287904	0.0244216	0.00860033	0.116519	0.102215	0.0504508	0.0279406	0.0208199	0.00734613	0.11876	0.103229	0.0506095	0.0283342	0.0224774	0.00794812
Mn	Minimum	6.89142e-06	5.36841e-06	2.60144e-06	1.47524e-06	1.25138e-06	4.40687e-07	5.97054e-06	5.23756e-06	2.58513e-06	1.4317e-06	1.06683e-06	3.76421e-07	6.08533e-06	5.28951e-06	2.59326e-06	1.45186e-06	1.15176e-06	4.07267e-07
	Maximum	0.012653	0.00985664	0.00477637	0.0027086	0.00229759	0.000809121	0.0109622	0.00961641	0.00474643	0.00262866	0.00195874	0.000691126	0.0111729	0.00971179	0.00476135	0.00266569	0.00211468	0.000747761
	25th	0.000431635	0.000336243	0.000162938	9.23996e-05	7.83784e-05	2.76018e-05	0.000373957	0.000328048	0.000161917	8.96725e-05	6.68194e-05	2.35766e-05	0.000381147	0.000331302	0.000162426	9.09355e-05	7.21388e-05	2.55086e-05
	Median	0.0016682	0.00129953	0.000629731	0.00035711	0.000302921	0.000106677	0.00144529	0.00126786	0.000625783	0.000346571	0.000258247	9.11201e-05	0.00147307	0.00128043	0.00062775	0.000351452	0.000278805	9.8587e-05
	75th	0.00298995	0.00232917	0.00112868	0.000640056	0.00054293	0.000191199	0.00259041	0.0022724	0.0011216	0.000621165	0.00046286	0.000163316	0.00264022	0.00229494	0.00112513	0.000629914	0.000499708	0.000176699
	Average	0.0022264	0.00173436	0.000840444	0.000476603	0.000404281	0.000142372	0.00192889	0.00169209	0.000835175	0.000462536	0.000344658	0.00012161	0.00196598	0.00170887	0.000837802	0.000469051	0.000372096	0.000131575
Ni	Minimum	1.20199e-07	9.3635e-08	4.5374e-08	2.57309e-08	2.18263e-08	7.68639e-09	1.04137e-07	9.13529e-08	4.50895e-08	2.49715e-08	1.86075e-08	6.56548e-09	1.06139e-07	9.22589e-08	4.52313e-08	2.53232e-08	2.00888e-08	7.10349e-09
	Maximum	0.0117595	0.00916062	0.00443909	0.00251734	0.00213534	0.000751986	0.0101881	0.00893735	0.00441126	0.00244304	0.00182043	0.000642323	0.010384	0.009026	0.00442513	0.00247745	0.00196535	0.000694959
	25th	4.86005e-05	3.78597e-05	1.83462e-05	1.04039e-05	8.82512e-06	3.10787e-06	4.21062e-05	3.6937e-05	1.82312e-05	1.00968e-05	7.52361e-06	2.65464e-06	4.29157e-05	3.73034e-05	1.82885e-05	1.0239e-05	8.12256e-06	2.87218e-06
	Median	0.00016888	0.000131557	6.37505e-05	3.61519e-05	3.0666e-05	1.07994e-05	0.000146313	0.000128351	6.33508e-05	3.50849e-05	2.61435e-05	9.2245e-06	0.000149126	0.000129624	6.355e-05	3.55791e-05	2.82247e-05	9.98041e-06
	75th	0.000394223	0.000307099	0.000148815	8.43909e-05	7.1585e-05	2.52095e-05	0.000341544	0.000299615	0.000147882	8.19001e-05	6.10278e-05	2.15331e-05	0.000348111	0.000302586	0.000148347	8.30537e-05	6.58862e-05	2.32977e-05
	Average	0.000361033	0.000281244	0.000136286	7.72859e-05	6.55581e-05	2.3087e-05	0.000312789	0.00027439	0.000135432	7.50049e-05	5.58898e-05	1.97202e-05	0.000318803	0.000277111	0.000135858	7.60613e-05	6.03391e-05	2.13362e-05
Zn	Minimum	3.20531e-07	2.49693e-07	1.20997e-07	6.86157e-08	5.82036e-08	2.04971e-08	2.77699e-07	2.43608e-07	1.20239e-07	6.65906e-08	4.96199e-08	1.75079e-08	2.83039e-07	2.46024e-07	1.20617e-07	6.75285e-08	5.35701e-08	1.89427e-08
	Maximum	0.677266	0.527589	0.255661	0.144981	0.122981	0.0433092	0.586765	0.514731	0.254058	0.140703	0.104844	0.0369934	0.598046	0.519836	0.254857	0.142684	0.113191	0.0400249
	25th	0.000119798	9.33229e-05	4.52228e-05	2.56451e-05	2.17536e-05	7.66077e-06	0.00010379	9.10483e-05	4.49392e-05	2.48882e-05	1.85454e-05	6.54359e-06	0.000105786	9.19514e-05	4.50806e-05	2.52388e-05	2.00218e-05	7.07982e-06
	Median	0.000267643	0.000208494	0.000101033	5.72941e-05	4.86e-05	1.7115e-05	0.000231879	0.000203412	0.000100399	5.56031e-05	4.14326e-05	1.46191e-05	0.000236337	0.00020543	0.000100715	5.63863e-05	4.4731e-05	1.58171e-05
	75th	0.000580962	0.000452569	0.000219308	0.000124366	0.000105494	3.71509e-05	0.00050333	0.000441539	0.000217933	0.000120695	8.9936e-05	3.17331e-05	0.000513007	0.000445918	0.000218618	0.000122395	9.70957e-05	3.43336e-05
	Average	0.00337766	0.00263119	0.00127503	0.000723051	0.000613331	0.000215992	0.00292631	0.00256706	0.00126704	0.000701711	0.000522879	0.000184493	0.00298257	0.00259252	0.00127102	0.000711594	0.000564505	0.000199612

## Sheet: LADD
Supplementary Information 2 Country-wide spatial variation of potentially toxic element contamination in soils of Turkey and assessment of population health risks for non-dietary ingestion Aysegul Yagmur Goren, Mesut Genisoglu, Yiğithan Kazancı, Sait C. Sofuoglu* Izmir Institute of Technology, Dept. of Environmental Engineering, Gulbahce, Urla 35430 Izmir, Turkey
		6 weeks to <1year	1 to <6 year	6 to <11 year	11 to<16 year	16 to <21 year	Adult	6 weeks to <1year	1 to <6 year	6 to <11 year	11 to<16 year	16 to <21 year	Adult	6 weeks to <1year	1 to <6 year	6 to <11 year	11 to<16 year	16 to <21 year	Adult
		Females (LADD, mg/kg.day)						Males (LADD, mg/kg.day)						Combined (LADD, mg/kg.day)
As	Minimum	1.1686e-07	5.20194e-07	2.52078e-07	1.42949e-07	1.21257e-07	4.61184e-07	1.01245e-07	5.07516e-07	2.50497e-07	1.3873e-07	1.03375e-07	3.93929e-07	1.03191e-07	5.1255e-07	2.51285e-07	1.40684e-07	1.11604e-07	4.2621e-07
	Maximum	0.000223016	0.000992739	0.000481065	0.000272805	0.000231408	0.000880123	0.000193215	0.000968543	0.000478049	0.000264753	0.00019728	0.000751774	0.00019693	0.00097815	0.000479553	0.000268482	0.000212986	0.000813379
	25th	2.24839e-07	1.00085e-06	4.84998e-07	2.75035e-07	2.33299e-07	8.87317e-07	1.94794e-07	9.76461e-07	4.81957e-07	2.66917e-07	1.98893e-07	7.57919e-07	1.9854e-07	9.86145e-07	4.83473e-07	2.70677e-07	2.14727e-07	8.20027e-07
	Median	4.16022e-07	1.85189e-06	8.97397e-07	5.089e-07	4.31677e-07	1.64181e-06	3.60431e-07	1.80676e-06	8.91771e-07	4.9388e-07	3.68014e-07	1.40239e-06	3.6736e-07	1.82468e-06	8.94575e-07	5.00836e-07	3.97311e-07	1.51731e-06
	75th	1.74122e-06	7.7509e-06	3.75596e-06	2.12995e-06	1.80674e-06	6.87164e-06	1.50854e-06	7.56199e-06	3.73241e-06	2.06708e-06	1.54028e-06	5.86954e-06	1.53755e-06	7.63699e-06	3.74415e-06	2.0962e-06	1.6629e-06	6.35052e-06
	Average	8.79909e-06	3.91685e-05	1.89804e-05	1.07635e-05	9.13018e-06	3.47252e-05	7.62329e-06	3.82138e-05	1.88614e-05	1.04458e-05	7.78369e-06	2.96612e-05	7.76986e-06	3.85928e-05	1.89207e-05	1.05929e-05	8.40334e-06	3.20918e-05
Cr(VI)	Minimum	6.54417e-10	2.91309e-09	1.41164e-09	8.00516e-10	6.79042e-10	2.58263e-09	5.66969e-10	2.84209e-09	1.40279e-09	7.7689e-10	5.78899e-10	2.206e-09	5.7787e-10	2.87028e-09	1.4072e-09	7.87832e-10	6.24984e-10	2.38677e-09
	Maximum	0.000182162	0.000810879	0.000392939	0.000222829	0.000189016	0.000718893	0.00015782	0.000791116	0.000390475	0.000216253	0.000161141	0.000614056	0.000160854	0.000798962	0.000391703	0.000219299	0.000173969	0.000664376
	25th	1.20833e-06	5.37881e-06	2.60648e-06	1.4781e-06	1.2538e-06	4.76864e-06	1.04687e-06	5.24771e-06	2.59014e-06	1.43447e-06	1.06889e-06	4.07322e-06	1.067e-06	5.29976e-06	2.59829e-06	1.45468e-06	1.15399e-06	4.40701e-06
	Median	2.74318e-06	1.2211e-05	5.91728e-06	3.35559e-06	2.8464e-06	1.08258e-05	2.37661e-06	1.19134e-05	5.88018e-06	3.25656e-06	2.42662e-06	9.24708e-06	2.42231e-06	1.20316e-05	5.89867e-06	3.30242e-06	2.6198e-06	1.00048e-05
	75th	5.434e-06	2.4189e-05	1.17216e-05	6.64714e-06	5.63847e-06	2.1445e-05	4.70787e-06	2.35995e-05	1.16481e-05	6.45096e-06	4.80693e-06	1.83177e-05	4.79839e-06	2.38336e-05	1.16848e-05	6.54182e-06	5.1896e-06	1.98187e-05
	Average	6.34708e-06	2.82535e-05	1.36912e-05	7.76407e-06	6.58591e-06	2.50485e-05	5.49894e-06	2.75649e-05	1.36054e-05	7.53492e-06	5.61464e-06	2.13956e-05	5.60466e-06	2.78383e-05	1.36482e-05	7.64105e-06	6.06161e-06	2.31489e-05
Pb	Minimum	4.67441e-09	2.08078e-08	1.00831e-08	5.71797e-09	4.8503e-09	1.84473e-08	4.04978e-09	2.03006e-08	1.00199e-08	5.54921e-09	4.13499e-09	1.57571e-08	4.12765e-09	2.0502e-08	1.00514e-08	5.62737e-09	4.46417e-09	1.70484e-08
	Maximum	0.000201934	0.000898896	0.000435591	0.000247016	0.000209533	0.000796925	0.000174951	0.000876987	0.00043286	0.000239726	0.000178632	0.000680709	0.000178314	0.000885686	0.000434221	0.000243102	0.000192852	0.00073649
	25th	2.61299e-07	1.16315e-06	5.63646e-07	3.19635e-07	2.71132e-07	1.03121e-06	2.26383e-07	1.13481e-06	5.60112e-07	3.10201e-07	2.31146e-07	8.80825e-07	2.30735e-07	1.14606e-06	5.61874e-07	3.1457e-07	2.49547e-07	9.53005e-07
	Median	8.52145e-07	3.79326e-06	1.83815e-06	1.04239e-06	8.8421e-07	3.36295e-06	7.38275e-07	3.70081e-06	1.82663e-06	1.01162e-06	7.53809e-07	2.87253e-06	7.5247e-07	3.73751e-06	1.83237e-06	1.02587e-06	8.13819e-07	3.10792e-06
	75th	2.40732e-06	1.0716e-05	5.1928e-06	2.94476e-06	2.4979e-06	9.50038e-06	2.08564e-06	1.04548e-05	5.16025e-06	2.85785e-06	2.12952e-06	8.11493e-06	2.12574e-06	1.05585e-05	5.17647e-06	2.8981e-06	2.29905e-06	8.77992e-06
	Average	4.28912e-06	1.90927e-05	9.25201e-06	5.24667e-06	4.45051e-06	1.69268e-05	3.71598e-06	1.86274e-05	9.19401e-06	5.09182e-06	3.79416e-06	1.44584e-05	3.78742e-06	1.88121e-05	9.22292e-06	5.16354e-06	4.09621e-06	1.56432e-05
